# Supplementary material for: Effects of a Cluster Randomized Educational Intervention on Knowledge and Attitudes Toward Women’s Trafficking Among Undergraduate Nursing Students
Source: Nurs Rep. 2025 Dec 15;15(12):450. doi: 10.3390/nursrep15120450 (PMC12735637; doi:10.3390/nursrep15120450)
Supplement: Supplementary file 1 [file nursrep-15-00450-s001.zip]

Archive with 1 entries (1 files):
- nursrep-4015311-supplementary.pdf
